# Supplementary material for: An R2R3 MYB transcription factor determines red petal colour in an Actinidia (kiwifruit) hybrid population
Source: BMC Genomics. 2013 Jan 16;14:28. doi: 10.1186/1471-2164-14-28 (PMC3618344; doi:10.1186/1471-2164-14-28)
Supplement: Additional file 4 — Anthocyanin and flavonoid analysis data. Identities and concentrations of anthocyanins and flavonols extracted from red petals of flowers of four inter-related F2 backcross Actinidia families. [file 1471-2164-14-28-S4.xls]

## Sheet: Sheet1
	Concentration (mg/g petal)
	Anthocyanins								Flavonols
Vine Code	Dp-xylgal	Dp-gal	Cy-xylgal	Cy-gal	Cy-glu	Acn_Unk1	Acn_Unk2	Acn_Unk3	Q-rut	Q-glu	K-rut	K-glu
Hort16A									0.583083	0.612408		1.58167
CK15_02									0.546109	0.475929		1.2358
21-09-14g			0.419424		0.062769	0.00925626			0.10153	0.123802		0.68236
21-09-14f			0.633686	0.355434	0.103953	0.020221	0.0458533	0.0105377	0.28936	0.8527	0.0264867	1.56243
21-09-14b				1.02778	0.143732	0.0171928		0.0422942	0.715907	0.761983	0.0673956	3.46297
21-09-14a		0.0547242		1.90727	0.216654	0.0412674		0.0233251	1.04694	1.46813		4.11149
21-09-13j		0.793876		1.92161	0.175245	0.0413773		0.0121698	0.662442	0.376452		1.99341
21-09-13h		0.273215		0.864705	0.173968	0.0188227			0.50365	0.404403		2.02829
21-09-13f				0.624539	0.207233				2.02194	2.39667	0.078777	1.29663
21-09-13e			0.824851			0.0165566			0.141725	0.411598	0.0195368	1.15135
21-09-13d				1.06377	0.138811	0.0264401			1.17218	3.02166	0.0898964	3.06837
21-09-13c		0.10777		0.869227	0.162097	0.0229674			1.34889	3.08646	0.12102	2.44956
21-09-13b		0.346598		0.880786	0.0552226	0.0222	0.00915751	0.019425	0.614108	0.979853	0.0402375	2.19974
21-09-12j				1.64238	0.126546	0.0367392	0.0877658		0.481692	1.70429		1.60836
21-09-12g				1.85991	0.332821	0.0450624		0.109568	0.35112	0.805861		2.70946
21-09-12d		0.0147727		0.69375	0.157955	0.0159091			0.348295	0.904545	0.0403409	2.2125
21-09-12c			0.395057	0.342539	0.0264264	0.0133804	0.0341201		0.0990152	0.361272		2.13251
21-09-12a	0.0282117	0.016163	0.503697	0.407895	0.0711171	0.0208649	0.0634764	0.00940391	0.133712	0.513982	0.0199833	0.561002
21-09-11g		0.0753482		0.372049	0.180228	0.00690002		0.013248	0.587881	0.480241	0.019596	0.808406
21-09-11f			0.840587		0.171195	0.0177927			0.564559	0.832893	0.0634768	1.68598
21-09-11e				0.631725	0.24026	0.0162338			0.905844	1.60853	0.0514842	2.24536
21-09-11b	0.4412		0.788214		0.0706396	0.0154598			0.429308	0.96303	0.0299683	1.14712
21-09-11a			1.68462			0.0333253			0.53417	0.843275		2.14199
21-09-10e			2.05621			0.0554838			0.721289	1.17758		1.45666
21-09-10d	0.010089		1.06386			0.02124			0.240808	0.272934		2.62128
21-09-10c				0.79615	0.106188	0.0198458		0.0100518	0.382998	0.188921		1.09152
21-09-10a			0.692737						0.180502	0.276119		1.14741
21-09-09i	0.961513		1.44923		0.0583539	0.0437654	0.0109414		1.00097	0.41113		3.67663
21-09-09h				2.34367	0.213776	0.0523101		0.0211659	0.528241	1.45138		1.05104
21-09-09d		0.561948		0.767241	0.0829293	0.0173978			0.791598	0.608922	0.0626319	1.54898
21-09-09c		0.147873		0.312485	0.0381307				0.570565	0.747733	0.0302255	0.986282
21-09-09a				1.77952	0.111254	0.0440611			0.481918	1.10924		2.65854
21-09-08j				0.0735216	0.031736		0.0200994		0.424204	0.226648	0.035174	0.625463
21-09-08g				0.453078	0.283552				1.43391	2.32694	0.105449	0.90666
21-09-08f				0.709334	0.0334789	0.0216218	0.0606805		0.705149	0.463822		3.25233
21-09-08a				1.18863	0.433967	0.0241279		0.0408833	1.0308	1.04085	0.0516068	1.08073
21-08-14i	0.380325		1.32587			0.0237947			1.12927	1.69644	0.0565611	3.58675
21-08-14g		0.150392		0.713165	0.0950305	0.0156931			0.230602	0.492153		0.843505
21-08-14d			0.411547						0.104393	0.187706		0.558098
21-08-14b			1.54444		0.363862	0.0349217			0.527768	0.817281		1.05666
21-08-13c				2.00504	0.158348	0.0372998	0.215002	0.0211131	0.137939	0.319863		2.29183
21-08-12e	0.126961		0.143889		0.0356382				0.386675	0.591149		0.710537
21-08-12d				1.74453	0.121843	0.0375212		0.0100863	0.368757	1.00904	0.0532559	5.6427
21-08-12c		1.51623		1.87151	0.0733277	0.0558236	0.0179771	0.0127732	0.987794	0.560129		2.42975
21-08-12b		0.568735		0.841044	0.155229	0.022802			1.33786	2.17628	0.0363955	1.54571
21-08-12a				1.26075	0.103311	0.0348373		0.0210225	0.318341	0.337262		1.48269
21-08-11i			0.752526						0.63238	0.419864		0.338475
21-08-11h				0.633959	0.156121	0.0144175	0.125227		0.518619	0.40781	0.04696	1.90435
21-08-11a			0.299016		0.0695143				0.115275	0.0744048		0.522231
21-08-10j				1.43289	0.132209	0.0308487	0.180055		0.148577	0.363888		1.8144
21-08-10g	0.0111883		0.812799	0.546912	0.147752	0.0269836		0.0263255	0.762452	1.00399	0.0325778	2.07938
21-08-10f				0.72958	0.0758739	0.0133895		0.00922388	0.602528	2.15452	0.0306471	2.15631
21-08-10c	0.0222645	0.0149195	0.817588	0.814604	0.0858444	0.0399383		0.0436108	0.228842	0.516214		2.08505
21-08-09j			0.564425						0.184245	0.11077		0.890611
21-08-09g			0.356397		0.0281622				0.214615	0.177713		1.61156
21-08-08g				0.929753	0.140036	0.0199445		0.0118818	1.67916	1.68552	0.135792	2.29913
21-08-08f		0.0252653		0.467408	0.0729886	0.0121648		0.0140363	1.10419	1.44199	0.0879606	1.14536
21-08-08e	0.0219841	0.0326056		2.13394	0.23565	0.0674344		0.0978169	0.321363	1.19974	0.0306295	2.6539
21-07-14f				0.67277	0.215581				0.270466	0.102415		1.06942
21-07-14d			0.435794						0.143528	0.118064		1.00238
21-07-14a				1.32396	0.354899	0.0281294			0.706517	0.624941	0.0525082	2.58368
21-07-13i			1.15227		0.185285	0.0220339			0.411634	0.86984		0.762174
21-07-13e			0.13792						0.300002	0.273492	0.0295304	0.689602
21-07-13d				0.516659	0.135549		0.0677746		0.469511	1.07457	0.0825083	0.960632
21-07-13c				0.66454	0.124461	0.0139288		0.0148275	0.418763	1.15385	0.330697	2.36925
21-07-13b				0.42835	0.115148		0.0686282		0.286488	0.295239		0.954807
21-07-12j		0.0253397		1.81722	0.253397	0.0404228		0.0187031	1.33818	1.71586	0.127905	2.5394
21-07-12h			1.13195	0.744952	0.0430401	0.0387361			0.204082	0.544457		2.69861
21-07-12d		0.0495974		0.972109	0.107947	0.021006			0.208893	0.531567		1.50426
21-07-12c			0.347122		0.0399381		0.0713788	0.0118965	0.0837001	0.196717		0.648357
21-07-12a				0.85241	0.11988	0.0156627	0.0319277		1.13795	2.28795	0.286145	0.475904
21-07-11h			0.842231						1.28104	1.48022		1.38518
21-07-11d	0.0393701			0.636483	0.185602				1.09674	0.799588		1.93288
21-07-11c			1.27207		0.0993138	0.0318374			0.303644	0.444774		1.12429
21-07-11b		0.0368923		1.20503	0.0390839	0.0314132		0.00949702	0.132958	0.258977		1.53779
21-07-11a				0.390392	0.244157				1.48694	1.68839		2.03522
21-07-10i		0.933994		1.50053	0.308932	0.0353691	0.016902	0.015024	1.90304	2.71497	0.0638522	1.67111
21-07-10h		0.721958		1.15835	0.043606	0.0295078	0.0327865	0.0318029	0.348192	0.534747		1.88161
21-07-10g				2.3592	0.276683	0.0586829		0.0773547	0.863996	0.872484	0.0327363	2.3769
21-07-10b				0.38607	0.127578				0.313381	0.480641		0.817757
21-07-09g			0.286219	0.199857	0.0363978	0.0122429	0.0493025		0.278278	0.50593	0.0261402	1.75835
21-07-09f			1.01206	0.670364	0.112038	0.0353607		0.0699769	0.395295	1.5112	0.0301496	1.65414
21-07-09e			0.435072	1.33845	0.195379	0.0448164	0.15157		0.324793	0.489456		1.20249
21-07-09d			0.772973	1.04324	0.0655405	0.0412162	0.137838		0.57027	1.41959		2.0527
21-07-09c				0.33375	0.1		0.049375		1.0225	0.875625	0.09375	1.9775
21-07-08h			1.92143		0.0755477	0.0372702			0.874843	1.38907		4.77411
21-07-08g			1.29336		0.0557526	0.0307601			0.173506	0.332113		1.5034
21-07-08c			1.0942		0.0507246	0.0210804			0.349802	1.05468		2.5751
21-06-14j				1.83432	0.151966	0.0524447		0.0173439	0.161463	0.225471		2.24232
21-06-14h			1.10871	0.721095	0.0552898	0.0360839			0.249095	0.433006		3.61886
21-06-14g				1.62733	0.114395	0.0406468		0.0328582	0.102469	0.193012		2.04962
21-06-14f	0.0263398	0.039391	0.713072	1.05881	0.0794939	0.0391537		0.0270517	0.661104	0.969588	0.0443742	4.08741
21-06-13e			0.761008		0.114732				1.93956	1.22647	0.104566	2.06227
21-06-13d				2.31752	0.145719	0.0532361			0.716551	1.55317	0.0975348	3.71371
21-06-12e		0.12937		0.871488	0.350142	0.0232022		0.0151166	0.674973	1.88887		1.44521
21-06-12c		0.164129		0.4	0.126968				1.1551	2.04284		1.40542
21-06-12b				0.10566					0.169303	0.155709		0.605536
21-06-11i			0.398657				0.0100356		0.276499	0.191369	0.0294148	1.67042
21-06-11h			0.179849		0.14381		0.0429696		0.342717	0.354153		0.832017
21-06-11c			1.53439			0.0259992			0.551184	1.25186	0.0307658	0.826776
21-06-11a			0.272789				0.0129268		0.206166	0.16606		0.532652
21-06-10i			0.401955	0.367839	0.0859117	0.0192293		0.0111654	0.265799	0.619061	0.0182989	0.685743
21-06-10h	0.0293782			2.56732	0.512952	0.0503626		0.100725	0.675698	1.77994		3.99636
21-06-10f	0.0473485	0.0239595	0.739321	0.642342	0.115234	0.0279527			0.440398	0.802642		2.01545
21-06-10b			1.17692	0.787016	0.0645971	0.0467051		0.0220745	0.324844	0.863463	0.0413607	6.13115
21-06-10a				0.519937					1.15498	1.87539	0.034098	1.50008
21-06-09a				1.83251	0.3505	0.0347113		0.0245519	0.973611	0.894452		2.79045
21-06-08j				0.728414	0.17683	0.0161318			0.434629	2.10024	0.0285409	1.51391
21-06-08i			1.52219			0.040175			0.380546	0.455874		1.13997
21-06-08h			2.14858		0.350028	0.0470187			0.704235	1.29737	0.0316941	1.34055
21-06-08f	1.21217		1.57912		0.160395	0.0356433			0.421293	0.248043		1.25687
21-06-08e	0.613887		1.51699			0.0287377			0.907379	2.41152		1.72854
21-06-08d				2.29897	0.226889	0.0527649			0.650063	1.48269		1.83358
21-06-08b		0.165483		0.411646	0.132504				0.791491	0.80327		1.02117
21-06-08a				1.51354	0.0484622	0.0339236		0.0208993	0.146598	0.527935	0.0293802	2.48672
21-05-16e				1.15541	0.197876	0.0279923			1.08784	1.55695		2.14093
21-05-13g				0.239299	0.191629		0.0363053	0.00820816	0.778512	0.690748	0.0214675	0.781354
21-05-13c			0.0931295		0.0207345		0.00913723		0.0780179	0.312072		0.107538
21-05-12i				0.40002	0.114658			0.0131312	0.767053	0.891319	0.042276	1.42297
21-05-12g			1.68746			0.0399148			0.24968	0.554562		0.773952
21-05-12c				1.33073	0.0626127	0.0356197		0.0256016	0.107137	0.185612		1.22944
21-05-12a		0.0246436		1.78929	0.319813	0.0418111		0.0791919	1.15908	1.05331		2.34668
21-05-11j				0.839507	0.0590003	0.0220151		0.0190797	0.935493	2.56461	0.0874731	0.0748512
21-05-11i		0.0313696		0.928017	0.172533	0.0177761			0.615367	0.389506	0.0365979	2.66328
21-05-11g		0.154799		3.26374	0.18403	0.0846437		0.0620212	0.439995	0.786703		2.55583
21-05-11b				2.27264	0.2584	0.0632359	0.198695	0.057458	0.667989	3.25296	0.0735077	3.19357
21-05-10h				0.996184	0.264274	0.024816		0.0273943	1.9885	3.39463	0.209486	2.87736
21-05-09f			0.944403			0.0300765	0.0220561		0.816878	0.883447	0.0521326	0.854574
21-05-08j	0.0264562		0.535172		0.0944865				0.258515	0.277412		0.464874
21-05-08g			0.752121	0.900831	0.0591412	0.0347133			0.305991	1.29811	0.0492843	1.68767
21-05-08f			0.354895	0.300099	0.0493794	0.0156103			0.146545	0.155784		1.25487
11-06-17c			0.314656	0.26738	0.073045	0.0100752	0.0344881	0.0124002	0.669224	1.3307	0.0600636	1.75541
11-06-16e			0.176159				0.0100284		0.915989	0.663009	0.0862819	0.446736
11-06-15d			0.802452		0.156989	0.015498			1.55554	1.63906	0.056826	0.635418
